# Supplementary material for: Machine learning framework for predicting the shear capacity of demountable bolted connectors in composite beams
Source: Sci Rep. 2025 Dec 4;15:43257. doi: 10.1038/s41598-025-28891-w (PMC12680754; doi:10.1038/s41598-025-28891-w)
Supplement: Supplementary file 1 — Supplementary Material 1 [file 41598_2025_28891_MOESM1_ESM.xlsx]

## Sheet: Sheet1
tw	h	bf	tf	Fcu,C	Fy,S	Fyr	Fy,b	Db	n	L	Pitch	Deflection	Load
5.6	200	100	8.5	28.1	280.3	335.9	308.6	12	30	3000	200	54.5858	325
5.6	200	100	8.5	28.1	280.3	335.9	464	12	30	3000	200	41.0874	295
5.6	200	100	8.5	28.1	280.3	335.9	308.6	12	30	3000	200	47.4992	262.373
5.6	200	100	8.5	28.1	280.3	335.9	308.6	12	20	3000	300	29.9943	285.292
5.6	200	100	8.5	28.1	280.3	335.9	308.6	12	15	3000	400	42.4986	276.494
5.6	200	100	8.5	28.1	280.3	335.9	640	12	30	3000	200	37.4954	274.327
5.6	200	100	8.5	28.1	280.3	335.9	640	12	20	3000	300	50	257.766
5.6	200	100	8.5	28.1	280.3	335.9	640	12	15	3000	400	39.9981	285.668
5.6	200	100	8.5	28.1	280.3	335.9	900	12	30	3000	200	53.998	296.304
5.6	200	100	8.5	28.1	280.3	335.9	900	12	20	3000	300	50	265.456
5.6	200	100	8.5	28.1	280.3	335.9	900	12	15	3000	400	32.4966	287.631
5.6	200	100	8.5	40	280.3	335.9	308.6	12	30	3000	200	53.9989	275.786
5.6	200	100	8.5	40	280.3	335.9	308.6	12	20	3000	300	60	257.381
5.6	200	100	8.5	40	280.3	335.9	308.6	12	15	3000	400	32.4974	287.636
5.6	200	100	8.5	40	280.3	335.9	640	12	30	3000	200	47.997	314.062
5.6	200	100	8.5	40	280.3	335.9	640	12	20	3000	300	47.9982	281.442
5.6	200	100	8.5	40	280.3	335.9	640	12	15	3000	400	32.4974	296.576
5.6	200	100	8.5	40	280.3	335.9	900	12	30	3000	200	47.997	315.142
5.6	200	100	8.5	40	280.3	335.9	900	12	20	3000	300	50.9986	290.474
5.6	200	100	8.5	40	280.3	335.9	900	12	15	3000	400	39.9985	293.966
5.6	200	100	8.5	60	280.3	335.9	308.6	12	30	3000	200	58.4992	308.423
5.6	200	100	8.5	60	280.3	335.9	308.6	12	20	3000	300	41.9976	274.868
5.6	200	100	8.5	60	280.3	335.9	308.6	12	15	3000	400	47.4997	303.783
5.6	200	100	8.5	60	280.3	335.9	640	12	30	3000	200	48.7475	314.204
5.6	200	100	8.5	60	280.3	335.9	640	12	20	3000	300	41.9976	297.39
5.6	200	100	8.5	60	280.3	335.9	640	12	15	3000	400	32.4982	296.011
5.6	200	100	8.5	60	280.3	335.9	900	12	30	3000	200	35.7453	317.418
5.6	200	100	8.5	60	280.3	335.9	900	12	20	3000	300	50	305.994
5.6	200	100	8.5	60	280.3	335.9	900	12	15	3000	400	47.4997	304.114
5.6	200	100	8.5	28.1	280.3	335.9	464	12	30	3000	200	39.9989	280.468
5.6	200	100	8.5	28.1	280.3	335.9	464	12	20	3000	300	47.9991	254.75
5.6	200	100	8.5	28.1	280.3	335.9	464	12	15	3000	400	41.9994	250.044
5.6	200	100	8.5	28.1	280.3	335.9	640	12	30	3000	200	42.4995	286.231
5.6	200	100	8.5	28.1	280.3	335.9	640	12	20	3000	300	50.9993	259.658
5.6	200	100	8.5	28.1	280.3	335.9	640	12	15	3000	400	50.9997	254.702
5.6	200	100	8.5	28.1	280.3	335.9	900	12	30	3000	200	42.4995	286.734
5.6	200	100	8.5	28.1	280.3	335.9	900	12	20	3000	300	58.4995	268.362
5.6	200	100	8.5	28.1	280.3	335.9	900	12	15	3000	400	56.9999	263.62
5.6	200	100	8.5	40	280.3	335.9	464	12	30	3000	200	39.9989	279.275
5.6	200	100	8.5	40	280.3	335.9	464	12	20	3000	300	44.999	273.339
5.6	200	100	8.5	40	280.3	335.9	464	12	15	3000	400	44.9996	257.336
5.6	200	100	8.5	40	280.3	335.9	640	12	30	3000	200	32.9981	291.115
5.6	200	100	8.5	40	280.3	335.9	640	12	20	3000	300	58.4996	279.535
5.6	200	100	8.5	40	280.3	335.9	640	12	15	3000	400	47.9997	272.482
5.6	200	100	8.5	40	280.3	335.9	900	12	30	3000	200	50.9994	290.864
5.6	200	100	8.5	40	280.3	335.9	900	12	20	3000	300	60	289.346
5.6	200	100	8.5	40	280.3	335.9	900	12	15	3000	400	53.9998	280.539
5.6	200	100	8.5	60	280.3	335.9	464	12	30	3000	200	39.9989	280.434
5.6	200	100	8.5	60	280.3	335.9	464	12	20	3000	300	65	298.648
5.6	200	100	8.5	60	280.3	335.9	464	12	15	3000	400	44.9997	273.561
5.6	200	100	8.5	60	280.3	335.9	640	12	30	3000	200	42.2488	294.814
5.6	200	100	8.5	60	280.3	335.9	640	12	20	3000	300	55.2495	310.094
5.6	200	100	8.5	60	280.3	335.9	640	12	15	3000	400	47.9997	290.055
5.6	200	100	8.5	60	280.3	335.9	900	12	30	3000	200	42.2488	294.762
5.6	200	100	8.5	60	280.3	335.9	900	12	20	3000	300	66.4998	318.093
5.6	200	100	8.5	60	280.3	335.9	900	12	15	3000	400	53.9999	307.465
8.5	454	190	12.7	44.9	371.5	543	936	20	56	7000	250	236	1135
8.5	454	190	12.7	44.9	371.5	543	936	20	56	7000	250	208	973
8.5	454	190	12.7	44.9	371.5	543	936	20	28	7000	500	278	932
8.5	454	190	12.7	44.9	371.5	543	936	20	18	7000	777.778	248	909
8	294	200	12	30.3	256	362	660	16	40	4000	200	67.9	629.7
8	294	200	12	30.3	256	362	660	16	40	4000	200	69.7	637.7
8	294	200	12	30.3	256	362	660	16	30	4000	266.667	83.5	604.4
8	294	200	12	30.3	256	362	660	16	22	4000	363.636	67.11	550.6
7.9	310.4	166.9	13.7	32.5	350	350	936	16	32	4000	250	13.24	253.05
7.9	310.4	166.9	13.7	32.5	350	350	936	16	32	4000	250	11.05	247.43
7.9	310.4	166.9	13.7	32.5	350	350	936	16	32	4000	250	14.01	251.36
7.9	310.4	166.9	13.7	32.5	350	350	936	20	32	4000	250	9.12	248.03
7.9	310.4	166.9	13.7	32.5	350	350	936	20	32	4000	250	10.06	246.41
14	250	255	14	145.45	256.66	289.77	670.54	22	12	2400	400	54.31	481.43
14	250	255	14	45.19	256.66	289.77	371.23	22	12	2400	400	39.39	450.4
14	250	255	14	145.45	256.66	289.77	670.54	22	20	2400	240	84.15	575.16
14	250	255	14	145.45	256.66	289.77	670.54	22	12	2400	400	81.68	533.58
14	250	255	14	45.19	256.66	289.77	371.23	22	12	2400	400	53.58	454.01
14	250	255	14	145.45	256.66	289.77	670.54	22	20	2400	240	85.08	577.8
9	250	250	14	30.5	404	412	743	22	12	3000	500	85.1	1207.4
9	250	250	14	30.5	404	412	743	22	12	3000	500	50.9	1246.2
5.6	200	100	8.5	60	280.3	335.9	640	12	20	3000	300	55.2495	310.094
5.6	200	100	8.5	40	280.3	335.9	640	12	30	3000	200	47.997	314.062
14	250	255	14	145.45	256.66	289.77	670.54	22	20	2400	240	84.15	575.16
8	294	200	12	30.3	256	362	660	16	40	4000	200	67.9	629.7
5.6	200	100	8.5	60	280.3	335.9	308.6	12	30	3000	200	58.4992	308.423
14	250	255	14	145.45	256.66	289.77	670.54	22	20	2400	240	85.08	577.8
14	250	255	14	145.45	256.66	289.77	670.54	22	20	2400	240	85.08	577.8
5.6	200	100	8.5	60	280.3	335.9	640	12	30	3000	200	48.7475	314.204
5.6	200	100	8.5	28.1	280.3	335.9	308.6	12	30	3000	200	47.4992	262.373
5.6	200	100	8.5	60	280.3	335.9	308.6	12	20	3000	300	41.9976	274.868
5.6	200	100	8.5	60	280.3	335.9	640	12	15	3000	400	47.9997	290.055
5.6	200	100	8.5	28.1	280.3	335.9	464	12	30	3000	200	41.0874	295
5.6	200	100	8.5	28.1	280.3	335.9	464	12	30	3000	200	39.9989	280.468
5.6	200	100	8.5	28.1	280.3	335.9	900	12	15	3000	400	56.9999	263.62
5.6	200	100	8.5	28.1	280.3	335.9	464	12	30	3000	200	41.0874	295
8	294	200	12	30.3	256	362	660	16	22	4000	363.636	67.11	550.6
8.5	454	190	12.7	44.9	371.5	543	936	20	18	7000	777.778	248	909
5.6	200	100	8.5	60	280.3	335.9	308.6	12	30	3000	200	58.4992	308.423
5.6	200	100	8.5	28.1	280.3	335.9	640	12	30	3000	200	42.4995	286.231
9	250	250	14	30.5	404	412	743	22	12	3000	500	85.1	1207.4
8.5	454	190	12.7	44.9	371.5	543	936	20	56	7000	250	208	973
5.6	200	100	8.5	60	280.3	335.9	308.6	12	20	3000	300	41.9976	274.868
5.6	200	100	8.5	60	280.3	335.9	464	12	20	3000	300	65	298.648
8.5	454	190	12.7	44.9	371.5	543	936	20	28	7000	500	278	932
5.6	200	100	8.5	40	280.3	335.9	640	12	30	3000	200	32.9981	291.115
8.5	454	190	12.7	44.9	371.5	543	936	20	18	7000	777.778	248	909
5.6	200	100	8.5	40	280.3	335.9	640	12	30	3000	200	47.997	314.062
8	294	200	12	30.3	256	362	660	16	40	4000	200	69.7	637.7
8	294	200	12	30.3	256	362	660	16	40	4000	200	69.7	637.7
5.6	200	100	8.5	40	280.3	335.9	900	12	15	3000	400	53.9998	280.539
8	294	200	12	30.3	256	362	660	16	40	4000	200	69.7	637.7
5.6	200	100	8.5	60	280.3	335.9	640	12	30	3000	200	42.2488	294.814
5.6	200	100	8.5	60	280.3	335.9	900	12	20	3000	300	66.4998	318.093
8	294	200	12	30.3	256	362	660	16	22	4000	363.636	67.11	550.6
5.6	200	100	8.5	28.1	280.3	335.9	308.6	12	30	3000	200	47.4992	262.373
5.6	200	100	8.5	60	280.3	335.9	640	12	30	3000	200	42.2488	294.814
5.6	200	100	8.5	28.1	280.3	335.9	640	12	20	3000	300	50	257.766
5.6	200	100	8.5	60	280.3	335.9	308.6	12	30	3000	200	58.4992	308.423
14	250	255	14	145.45	256.66	289.77	670.54	22	12	2400	400	81.68	533.58
5.6	200	100	8.5	40	280.3	335.9	464	12	30	3000	200	39.9989	279.275
5.6	200	100	8.5	40	280.3	335.9	900	12	30	3000	200	47.997	315.142
5.6	200	100	8.5	28.1	280.3	335.9	308.6	12	20	3000	300	29.9943	285.292
8.5	454	190	12.7	44.9	371.5	543	936	20	18	7000	777.778	248	909
5.6	200	100	8.5	40	280.3	335.9	308.6	12	15	3000	400	32.4974	287.636
5.6	200	100	8.5	28.1	280.3	335.9	900	12	30	3000	200	53.998	296.304
5.6	200	100	8.5	60	280.3	335.9	640	12	15	3000	400	47.9997	290.055
5.6	200	100	8.5	28.1	280.3	335.9	464	12	30	3000	200	41.0874	295
8.5	454	190	12.7	44.9	371.5	543	936	20	18	7000	777.778	248	909
14	250	255	14	45.19	256.66	289.77	371.23	22	12	2400	400	39.39	450.4
5.6	200	100	8.5	40	280.3	335.9	640	12	15	3000	400	47.9997	272.482
5.6	200	100	8.5	28.1	280.3	335.9	640	12	15	3000	400	39.9981	285.668
5.6	200	100	8.5	40	280.3	335.9	900	12	15	3000	400	53.9998	280.539
5.6	200	100	8.5	28.1	280.3	335.9	640	12	15	3000	400	50.9997	254.702
5.6	200	100	8.5	28.1	280.3	335.9	900	12	30	3000	200	42.4995	286.734
5.6	200	100	8.5	60	280.3	335.9	464	12	15	3000	400	44.9997	273.561
5.6	200	100	8.5	28.1	280.3	335.9	308.6	12	20	3000	300	29.9943	285.292
5.6	200	100	8.5	28.1	280.3	335.9	464	12	30	3000	200	41.0874	295
5.6	200	100	8.5	28.1	280.3	335.9	640	12	30	3000	200	37.4954	274.327
5.6	200	100	8.5	60	280.3	335.9	900	12	30	3000	200	42.2488	294.762
5.6	200	100	8.5	28.1	280.3	335.9	308.6	12	20	3000	300	29.9943	285.292
5.6	200	100	8.5	60	280.3	335.9	900	12	30	3000	200	42.2488	294.762
8	294	200	12	30.3	256	362	660	16	30	4000	266.667	83.5	604.4
5.6	200	100	8.5	40	280.3	335.9	900	12	30	3000	200	47.997	315.142
5.6	200	100	8.5	40	280.3	335.9	640	12	15	3000	400	47.9997	272.482
5.6	200	100	8.5	28.1	280.3	335.9	640	12	20	3000	300	50.9993	259.658
14	250	255	14	45.19	256.66	289.77	371.23	22	12	2400	400	53.58	454.01
8	294	200	12	30.3	256	362	660	16	40	4000	200	69.7	637.7
5.6	200	100	8.5	40	280.3	335.9	308.6	12	15	3000	400	32.4974	287.636
5.6	200	100	8.5	60	280.3	335.9	464	12	30	3000	200	39.9989	280.434
